# Supplementary material for: Adding New Scientific Evidences on the Pharmaceutical Properties of Pelargonium quercetorum Agnew Extracts by Using In Vitro and In Silico Approaches
Source: Plants (Basel). 2023 Mar 2;12(5):1132. doi: 10.3390/plants12051132 (PMC10005478; doi:10.3390/plants12051132)
Supplement: Supplementary file 1 [file plants-12-01132-s001.zip]

Archive with 1 entries (1 files):
- plants-2190517-supplementary.pdf
